# Supplementary material for: Risk factors and prognosis analysis of gastrointestinal bleeding combined with hemorrhagic shock in patients in intensive care unit:A retrospective study
Source: PLoS One. 2026 May 5;21(5):e0348276. doi: 10.1371/journal.pone.0348276 (PMC13143099; doi:10.1371/journal.pone.0348276)
Supplement: S1 Data — (XLS) [file pone.0348276.s001.xls]

## Sheet: Sheet1
	serial number	prognosis	hospitalization expenses	Life self-care ability score	Ventilation machine usage time（hour）	hypertension	type 2 diabetes	age	Hospitalization time (days)	hemorrhagic shock	APACHEII rating	respiratory failure(Yes=1;No=0)	Duration of bleeding	white blood cell count	Number of neutrophils	Number of lymphocytes	Mononuclear cell count	Red blood cell count	hemoglobin	hematocrit	Total platelet count	Blood Urea Nitrogen	creatinine	troponin I	fibrinogen	D-dimer
	1	dead	10303.6	0	4	no	no	64	1	yes	27	1	1	15.38	13.64	0.72	0.98	2.09	65.23	17.9	143	10.93	111	0.1	2.49	1.11
	2	dead	24375.2	0	113	yes	yes	71	17	no	24	1	6	8.01	7.31	0.49	0.17	4.01	109	32.5	154	25.98	538	0.29	4.8	1.47
	3	alive	15601.4	75	0	yes	yes	73	7	no	14	1	3	11.65	8.46	1.91	0.65	3.33	98	30.4	339	12.46	124.28	0.25	6.02	0.44
	4	alive	68382.8	10	58	yes	no	52	27	yes	15	1	4	14.92	12.68	1.44	0.59	2.87	98	30	296	6.36	86	0.79	7.83	0.99
	5	alive	37832.2	0	0	yes	no	82	21	no	17	0	4	6.16	4.57	0.94	0.62	3.59	104	31	149	8.47	56.3	0.5	4.55	2.59
	6	dead	16168.2	0	10	yes	no	72	3	no	19	1	2	10.76	8.72	1.02	1	3.67	126	37.9	210	6.18	64.84	0.32	1.3	1.2
	7	alive	51694.4	10	112	yes	yes	87	18	no	24	1	5	15.56	13.24	1.2	1	3.87	113	34.8	328	6.49	90	0.23	7.83	2.12
	8	dead	8172.04	0	3	no	no	54	1	yes	46	1	1	16.97	14.59	2.07	0.31	1.22	32	11.3	212	15.65	114	0.15	0.78	1.3
	9	dead	50684.2	0	237	yes	no	47	10	yes	21	1	5	10	7.77	1.27	0.91	3.93	115	35.9	207	16.18	182.41	0.03	1.82	0.18
	10	alive	53142.1	10	12	no	no	61	23	no	15	1	4	9.56	8.26	0.76	0.54	3.26	112	34.5	238	4.87	50	0.08	4.93	0.46
	11	alive	25364.9	20	0	yes	yes	74	13	no	13	0	9	17.37	15.85	0.63	0.87	4.46	125	36.6	259	8.19	64	0.5	7.83	0.9
	12	alive	111788	0	214	yes	no	68	26	no	18	1	7	14.15	12.94	0.8	0.4	3.23	93	28.9	219	4.85	82.91	0.37	1.14	6.15
	13	alive	41878.4	0	0	no	no	76	30	no	18	0	2	6.88	4.14	1.6	0.74	3.16	93	29	235	3.82	35.07	0.3	3.52	1.48
	14	alive	55026.4	15	27	no	no	78	17	no	20	1	10	16.16	14.75	0.67	0.58	3.18	99	29	216	13.36	112.46	0.11	5.22	2.34
	15	alive	13676.9	0	59	yes	yes	83	5	no	23	1	4	5.18	4.41	0.7	0.06	3.53	100	32.5	107	9.02	121	0.49	5.07	0.56
	16	dead	54055.7	0	0	no	no	86	13	yes	23	0	10	12.56	11.93	0.44	0.18	4.33	133	38	50	39.41	428	0.11	2.89	11.35
	17	dead	14414.6	0	10	no	no	41	2	yes	39	1	2	8.03	5.61	1.69	0.67	2.78	55	18.6	86	3.92	61	0.7	0.37	21.3
	18	alive	59443.9	0	129	no	yes	73	16	no	24	1	3	19.87	15.17	4.11	0.53	3.65	110	34.3	347	6.9	58	0.1	3.24	7.91
	19	alive	35251.9	0	51	yes	yes	88	14	yes	24	1	3	5.24	4.22	0.68	0.27	1.94	62	19	178	44.4	1000.26	0.08	4.22	2.4
	20	dead	38042.1	0	128	yes	yes	65	14	yes	20	1	7	8.64	6.55	1.39	0.65	3.87	114	35.4	111	10.32	47.07	0.12	4.12	0.74
	21	alive	27212.2	0	45	yes	no	60	9	no	27	1	7	20.88	17.34	1.94	1.41	3.18	78	29.6	223	9.62	49.64	0.59	6.02	0.8
	22	alive	29571.5	10	0	no	yes	73	14	no	15	0	8	5.57	5.06	0.37	0.11	1.19	48	13.7	126	7.45	67.98	0.06	2.46	0.95
	23	dead	22905.7	0	0	yes	yes	76	4	yes	38	1	5	12.14	9.34	1.68	1.1	2.8	78	25	561	23.98	193	0.1	3.75	2.67
	24	alive	13482.1	65	0	no	no	85	4	yes	17	0	2	11.14	8.96	1.44	0.64	2.95	92	27.8	564	35.3	169.75	0.08	6.66	0.71
	25	alive	16301.8	0	71	yes	no	56	3	no	18	1	4	14.54	12.36	1.49	0.51	4.5	151	44.1	136	4.35	111	0.26	2.95	2.77
	26	alive	22774.4	30	0	yes	no	66	7	no	10	0	6	7.73	6.43	0.94	0.35	1.91	65	20	127	27.5	104.95	0.3	1.48	2.1
	27	alive	38315.2	0	181	yes	no	74	10	yes	25	1	8	6.78	6.52	0.21	0.05	3.44	102	31.1	239	4.7	58	0.1	4.43	0.57
	28	dead	24296.6	0	27	yes	yes	73	1	yes	49	1	2	1.21	0.49	0.49	0.19	2.52	83	26.1	29	20	187	0.19	2.75	1.2
	29	alive	63649.7	0	135	no	no	76	20	no	16	1	14	6.87	5.23	1.35	0.23	3.73	116	35.5	139	4.74	67	0.22	2.49	0.27
	30	dead	65662.8	0	162	yes	no	88	16	yes	18	1	7	8.39	7.11	0.74	0.54	3.58	97	28.5	90	12.62	81.11	0.22	2.57	1.63
	31	alive	92847.8	0	148	yes	no	77	31	no	24	1	15	13.35	12.04	0.58	0.69	2.62	75	23.4	162	15.77	94.18	0.3	4.55	0.6
	32	alive	71976.3	10	421	no	no	96	25	yes	25	1	6	20.19	18.88	0.31	0.9	2.89	90	29.1	98	34.45	301.12	0.2	7.02	3.93
	33	dead	50474	0	49	no	no	73	19	no	16	1	2	6.62	3.62	2.51	0.31	3.46	106	31.4	138	7.56	110	0.44	4.43	0.5
	34	dead	13355.7	10	18	yes	no	87	7	no	18	1	1	6.48	5.02	1.02	0.39	1.88	52	18.3	257	25.33	195.95	0.21	7.41	0.3
	35	dead	7664.36	0	22	yes	no	88	1	yes	36	1	1	6.38	5.47	0.67	0.21	3.86	106	33.2	107	7.12	117.12	0.27	2.11	0.3
	36	dead	163045	0	179	yes	no	73	32	yes	20	1	10	11.93	11.42	0.25	0.25	2.37	70	21.8	159	15.92	117	0.25	5.22	0.5
	37	alive	23981.8	10	0	yes	no	83	3	no	15	0	3	14.46	9.59	3.46	1.37	1.29	40	12.5	190	7.5	85	0.3	0.71	10.38
	38	dead	34002.2	0	118	yes	yes	74	6	yes	22	1	1	17.5	16.32	0.56	0.61	4.35	125	36.7	308	9.53	138	1.38	3.52	1.89
	39	alive	62878.4	10	0	yes	no	81	34	no	15	0	9	25.03	22.71	1.45	0.85	3.72	125	36.8	199	3.92	56	0.1	4.93	1
	40	alive	4253.42	20	0	no	no	52	1	no	11	0	1	8.36	7.11	0.71	0.53	4.51	135	39	97	4.35	65	0.12	1.52	0.35
	41	alive	17489	20	0	no	no	41	5	yes	16	0	4	22.23	19.94	1.36	1.43	2.99	87	24.3	295	38.29	160.69	0.3	9.96	1.39
	42	alive	14724.1	50	0	yes	no	76	9	yes	16	0	4	2.38	2.23	0.11	0.03	3.92	128	37.2	71	6.39	103	0.1	3.59	1.2
	43	alive	32105.6	10	0	no	no	65	15	no	16	0	7	11.04	8.72	1.63	0.61	3.29	107	31.3	470	2.73	51.18	0.13	5.73	2.14
	44	dead	484750	0	210	no	no	58	160	yes	12	1	17	12.67	10.66	1.23	0.73	3.35	69	24.9	289	9.87	63.97	0.73	4.12	0.8
	45	alive	32723.6	35	0	yes	no	62	20	no	15	0	9	5.08	3.88	0.79	0.3	3.52	117	33.5	198	4.66	47	0.21	4.12	0.41
	46	alive	38817.3	15	0	yes	yes	87	21	no	26	0	5	8.43	7.05	1.02	0.35	2.97	99	28.1	129	8.77	91	0.1	3.93	6.68
	47	alive	5975.18	10	0	no	no	72	2	no	27	0	2	17.52	15.76	1.2	0.51	3.41	101	31	244	8.69	169	0.92	4.55	6.46
	48	dead	14063.1	0	39	yes	no	75	2	no	26	1	2	7.11	5.63	0.65	0.83	3.47	116	35.4	265	4.27	52	0.19	5.22	2.4
	49	alive	25393.2	15	0	no	no	76	27	no	19	1	4	6.14	5.37	0.56	0.19	2.9	95	28.7	149	13.63	58	0.44	2.16	4.01
	50	alive	20256.7	10	0	yes	yes	61	12	no	16	0	5	16.55	13.46	1.82	0.87	4.21	120	36.1	474	4.99	70.4	0.27	5.22	0.69
	51	dead	39134.9	0	86	yes	yes	47	3	yes	26	1	3	6.23	5.89	0.2	0.1	2.23	64	21.1	47	12.85	166	0.7	1.95	2.17
	52	dead	8441.53	0	0	yes	no	93	2	no	21	1	3	9.76	8.12	1.09	0.55	3.23	100	30.2	112	4.74	26	0.44	2.49	8.27
	53	alive	51047	60	0	no	no	58	23	no	11	0	3	6.77	5.25	0.66	0.84	3.13	97	29	203	5.21	67.19	0.27	2.42	0.5
	54	dead	22401.7	0	81	yes	no	72	3	no	33	1	2	10.4	7.12	2.7	0.48	1.81	58	18	222	32.35	634	0.21	3.12	1.18
	55	dead	15871.2	0	65	yes	no	77	3	yes	28	1	3	5.63	5.08	0.34	0.14	3.54	119	36.4	108	12.76	686	0.16	4.02	1.91
	56	dead	33565.5	0	117	no	no	74	6	yes	18	1	6	17.11	15.39	0.62	1.08	4.26	141	42.5	114	4.93	56.89	0.29	1.63	4.05
	57	dead	44495.1	0	79	no	no	37	3	yes	27	1	3	16.81	15.51	0.53	0.74	3.03	97	27.6	177	6.52	51	0.42	0.37	76.3
	58	alive	95265.3	10	419	no	no	84	27	yes	31	1	4	16.01	14.49	1.13	0.39	2.66	82	23.7	364	25.46	109	0.18	2.28	0.6
	59	alive	67541.1	80	0	yes	yes	35	28	no	18	1	8	5.64	4.09	0.94	0.54	3.16	92	28.6	156	11.2	55	0.2	9.96	11.01
	60	dead	16071.2	0	0	yes	yes	80	4	yes	31	0	3	15.53	13.52	1.61	0.39	2.92	100	29.2	153	51.43	228	0.1	4.32	1.2
	61	dead	51965.3	0	13	no	no	92	12	no	16	1	7	12.57	11.31	1.06	0.19	2.82	88	24	276	36.99	255	0.48	3.12	1.87
	62	alive	31249.6	10	98	yes	no	81	12	no	18	1	2	11.7	9.83	0.84	1.03	3.73	114	34.9	189	7.99	88	0.19	5.22	9.85
	63	dead	12651.2	0	61	no	yes	66	3	no	26	1	3	10.05	8	1.6	0.35	3.47	103	31.4	120	11.79	296	0.23	3.67	1.11
	64	dead	370885	0	928	no	no	93	78	no	16	1	17	7.38	5.92	0.66	0.64	2.53	77	24	194	19.13	170	0.21	8.8	1.3
	65	alive	212003	70	136	yes	no	70	83	yes	23	1	4	13.15	11.25	1.02	0.86	2.23	67	21.1	102	12.92	84.11	0.1	6.33	1.2
	66	dead	20955.7	0	61	yes	yes	55	4	no	27	1	2	11.13	9.28	1.19	0.61	5.19	166	49.7	229	6.31	57.49	0.23	2.49	0.82
	67	dead	54485.4	0	92	no	yes	89	17	no	15	1	7	10.17	8.44	1.06	0.63	2.45	71	20.7	155	10.9	94.58	0.6	3.37	9.05
	68	dead	68999.8	0	242	no	no	80	19	no	21	1	2	16.43	14.97	0.83	0.6	4.32	139	39	205	5.16	54	0.2	2	1.11
	69	alive	257182	100	10	yes	no	86	121	yes	13	0	8	5.89	4.08	1.05	0.65	3.01	91	28	150	4.95	57.01	0.3	3	1
	70	dead	33601.1	0	28	yes	no	61	2	no	34	1	2	4.74	4.41	0.32	0	3.17	110	29.5	9	10.29	128	0.63	6.02	5.88
	71	dead	33705.2	0	14	yes	no	75	8	yes	24	1	8	14.25	11.3	2.06	0.8	2.45	74	22.2	229	10.93	128	0.29	1.23	1.2
	72	dead	39787.2	0	41	yes	yes	65	3	no	41	1	2	37.74	32.48	3.89	1.31	2.98	83	25.5	103	32.3	191	43.09	1.05	1
	73	alive	74044.4	10	144	yes	no	47	22	no	21	1	3	8.97	7.61	0.89	0.46	4.67	130	37.3	132	7.28	77.63	0.3	3.59	0.22
	74	alive	11315.1	75	0	no	no	41	5	no	17	0	2	3.79	2.75	0.82	0.16	3.65	109	31.3	200	4.68	89	0.34	7.41	0.87
	75	alive	66733.3	0	282	yes	no	78	18	no	24	1	6	9.43	7.82	0.91	0.69	2.95	99	28.9	152	5.44	72	0.16	6.33	4.44
	76	dead	113935	0	211	yes	no	85	16	no	18	1	13	4.61	3.91	0.58	0.11	2.81	82	24.4	330	16.2	97	0.1	5.73	5.22
	77	dead	106156	0	246	no	no	92	23	no	24	1	16	3	2.33	0.55	0.1	3.51	107	30.8	215	12.13	124	0.23	0.94	6.62
	78	alive	76236.2	0	260	yes	no	75	17	no	18	1	6	8.57	6.95	0.74	0.8	3.49	112	32.3	123	5.58	44	0.14	1.91	0.14
	79	dead	22286.5	0	0	no	no	75	9	no	20	1	2	14.44	13.14	0.8	0.47	3.52	102	30.7	202	6.06	62	0.62	5.47	0.64
	80	dead	23426.6	0	31	no	no	76	4	no	42	1	2	23.82	4.85	9.77	9.07	1.9	58	19.6	57	11.11	93.27	0.27	1.41	1.14
	81	alive	34575.3	20	0	yes	yes	77	13	yes	19	0	4	10.11	8.64	0.89	0.54	2.41	74	22.1	91	31.4	141	0.1	4.12	0.32
	82	alive	29433.2	50	0	yes	yes	75	16	yes	20	0	5	5.64	4.25	0.89	0.36	2.61	77	23.4	273	13.53	63	0.27	4.43	0.6
	83	alive	18867.4	40	0	no	yes	61	5	yes	15	0	3	2.9	1.39	1.07	0.28	3.2	77	24	61	5.21	60	0.1	1.7	0.8
	84	alive	20391.4	85	20	no	no	52	4	yes	19	0	2	22.57	15.76	4.28	2.17	2.03	70	20.2	125	20.41	72	0.1	0.6	2.05
	85	alive	16897.2	70	0	no	yes	66	9	yes	11	0	5	5.18	3.39	1.4	0.33	2.12	69	19.9	125	12.98	68	0.34	1.58	0.1
	86	alive	190576	15	374	no	yes	60	28	yes	15	1	9	7.16	5.38	1.22	0.38	2.38	69	21.3	335	7.6	75	1.02	5.73	0.9
	87	alive	21154	40	0	no	no	67	7	yes	10	0	6	6.89	4.36	1.69	0.77	2.44	78	22.8	238	11.68	36.93	0.33	0.85	0.15
	88	dead	34563.7	0	66	no	no	46	3	yes	39	1	3	14.82	13.88	0.57	0.36	2.58	70	21.7	28	9.54	261.96	0.8	1.36	0.7
	89	dead	34081.4	0	130	yes	no	80	6	yes	21	1	3	9.92	8.26	0.59	0.96	2.73	76	23.4	158	21.21	205	0.42	5.73	1.07
	90	dead	4100.97	0	6	no	no	76	1	yes	43	1	1	16.28	13.56	2.29	0.37	1.42	48	15.2	48	25.62	189.93	0.01	0.92	6.28
	91	dead	62563.8	0	187	yes	no	66	7	yes	42	1	3	16.09	15.04	0.31	0.59	2.27	68	19.6	33	26.3	325	1.15	0.45	12.11
	92	dead	20620.9	0	27	yes	no	82	1	yes	29	1	1	7.88	6.46	0.79	0.63	3.99	133	35.8	107	9.37	103.5	0.44	1.25	4.56
	93	dead	60503.5	0	81	no	no	30	3	yes	29	1	3	11.62	9.09	1.83	0.7	2.56	77	22.2	63	5.83	72	0.25	4.8	11.19
